# Supplementary material for: Insulin Downregulated the Infection of Uropathogenic Escherichia coli (UPEC) in Bladder Cells in a High-Glucose Environment through JAK/STAT Signaling Pathway
Source: Microorganisms. 2021 Nov 24;9(12):2421. doi: 10.3390/microorganisms9122421 (PMC8704104; doi:10.3390/microorganisms9122421)
Supplement: Supplementary file 1 [file microorganisms-09-02421-s001.zip]

Archive with 1 entries (1 files):
- microorganisms-1417429-supplementary for final.pdf
